# Supplementary material for: Hepatic Histopathological Benefit, Microbial Cost: Oral Vancomycin Mitigates Non-Alcoholic Fatty Liver Disease While Disrupting the Cecal Microbiota
Source: Int J Mol Sci. 2025 Sep 4;26(17):8616. doi: 10.3390/ijms26178616 (PMC12429848; doi:10.3390/ijms26178616)
Supplement: Supplementary file 1 [file ijms-26-08616-s001.zip]

Archive with 1 entries (1 files):
- ijms-3838057-supplementary.pdf
